# Supplementary material for: Is neoadjuvant chemotherapy necessary for T2N0-1M0 hormone receptor-positive/HER2-negative breast cancer patients undergoing breast-conserving surgery?
Source: J Cancer Res Clin Oncol. 2024 May 30;150(5):285. doi: 10.1007/s00432-024-05810-6 (PMC11139699; doi:10.1007/s00432-024-05810-6)
Supplement: Supplementary file 1 — Supplementary file1 (XLSX 13 KB) [file 432_2024_5810_MOESM1_ESM.xlsx]

## Sheet: Sheet1
Supplementary Table 1 Baseline demographic characteristics of T2N0M0 (n=3285) and T2N1M0 breast cancer patients (n=3190)
variable	T2N0M0(n=3285)						T2N1M0(n=3190)
	Before PSM			After PSM			Before PSM			After PSM
	AC N=3034 (%)	NAC N=251 (%)	P	AC N=249 (%)	NAC N=249 (%)	P	AC N=2888 (%)	NAC N=302 (%)	P	AC N=301 (%)	NAC N=301 (%)	P
Age			<0.001			1			<0.001			1
<=50	1035 (34.1)	121 (48.2)		119 (47.8)	119 (47.8)		925 (32.0)	129 (42.7)		128 (42.5)	128 (42.5)
>50	1999 (65.9)	130 (51.8)		130 (52.2)	130 (52.2)		1963 (68.0)	173 (57.3)		173 (57.5)	173 (57.5)
Race			0.627			1
White	2302 (75.9)	184 (73.3)		182 (73.1)	182 (73.1)		2277 (78.8)	215 (71.2)	0.009	216 (71.8)	215 (71.4)	0.926
Black	357 (11.8)	34 (13.5)		34 (13.7)	34 (13.7)		304 (10.5)	45 (14.9)		42 (14.0)	45 (15.0)
Other1	375 (12.4)	33 (13.1)		33 (13.3)	33 (13.3)		307 (10.6)	42 (13.9)		43 (14.3)	41 (13.6)
Marital status			0.001			1			0.888			0.933
Married	1919 (63.2)	131 (52.2)		130 (52.2)	130 (52.2)		1771 (61.3)	187 (61.9)		188 (62.5)	186 (61.8)
Not-married2	1115 (36.8)	120 (47.8)		119 (47.8)	119 (47.8)		1117 (38.7)	115 (38.1)		113 (37.5)	115 (38.2)
Histologic type			0.02			1			0.001			0.914
Ductal	2620 (86.4)	231 (92.0)		231 (92.8)	231 (92.8)		2391 (82.8)	275 (91.1)		276 (91.7)	275 (91.4)
Ductal and lobular	171 ( 5.6)	5 ( 2.0)		5 ( 2.0)	5 ( 2.0)		255 ( 8.8)	18 ( 6.0)		15 ( 5.0)	17 ( 5.6)
Lobular	243 ( 8.0)	15 ( 6.0)		13 ( 5.2)	13 ( 5.2)		242 ( 8.4)	9 ( 3.0)		10 ( 3.3)	9 ( 3.0)
Grade			0.221			1			<0.001			0.985
Grade I	187 ( 6.2)	22 ( 8.8)		20 ( 8.0)	20 ( 8.0)		307 (10.6)	20 ( 6.6)		19 ( 6.3)	20 ( 6.6)
Grade II	1142 (37.6)	87 (34.7)		87 (34.9)	87 (34.9)		1486 (51.5)	123 (40.7)		124 (41.2)	123 (40.9)
Grade III or IV	1705 (56.2)	142 (56.6)		142 (57.0)	142 (57.0)		1095 (37.9)	159 (52.6)		158 (52.5)	158 (52.5)
Radiation			0.867			1			0.106			1
No	453 (14.9)	39 (15.5)		38 (15.3)	38 (15.3)		451 (15.6)	36 (11.9)		35 (11.6)	36 (12.0)
Yes	2581 (85.1)	212 (84.5)		211 (84.7)	211 (84.7)		2437 (84.4)	266 (88.1)		266 (88.4)	265 (88.0)
Other1: American Indian/AK Native, Asian/Pacific Islander
Not-married2: single (never married), separated, divorced, widowed, unmarried or domestic partner.
